# Supplementary material for: Hypoxia Differentially Regulates Ferroptosis Sensitivity and Tumor Cell-Intrinsic Type I Interferon Signaling in Pancreatic Ductal Adenocarcinoma Cells
Source: Int J Mol Sci. 2026 Jul 18;27(14):6397. doi: 10.3390/ijms27146397 (PMC13410365; doi:10.3390/ijms27146397)
Supplement: Supplementary file 1 [file ijms-27-06397-s001.zip]

Archive with 1 entries (1 files):
- ijms-4384048-supplementary.pdf
